# Supplementary material for: Intra- and inter-session reliability and repeatability of an infrared thermography device designed for materials to measure skin temperature of the triceps surae muscle tissue of athletes
Source: PeerJ. 2023 Mar 9;11:e15011. doi: 10.7717/peerj.15011 (PMC10008311; doi:10.7717/peerj.15011)
Supplement: Supplemental Information 1 [file peerj-11-15011-s001.xlsx]

## Sheet: SPSS_Termograf�a_Contrato 83_PC
MMII	Sex	Age	Height	Weight	BMI	Sport	Side	Dominant	Smoker	IPAQ_category	IPAQ_METs	Soleus_1	Soleus_2	Soleus_3	Gastrocnemius_medial_1	Gastrocnemius_medial_2	Gastrocnemius_medial_3	Gastrocnemius_laterall_1	Gastrocnemius_laterall_2	Gastrocnemius_laterall_3	Soleus_dif_1_2	Gastrocnemius_medial_dif_1_2	Gastrocnemius_lateral_dif_1_2	Gastrocnemius_lateral_mean_1_2	Gastrocnemius_medial_mean_1_2	Soleus_mean_1_2	Soleus_dif_1_3	Gastrocnemius_medial_dif_1_3	Gastrocnemius_lateral_dif_1_3	Soleus_1_3_mean	Gastrocnemius_medial_1_3_mean	Gastrocnemius_lateral_1_3_mean
1	2	65	157	62	25.15	1	1	1	2	2	2646	31.1	31.1	31.1	31.47	31.8	32.1	31.53	30.67	31.43	0	-0.33	0.86	31.1	31.635	31.1	0	0.63	0.1	31.1	31.785	31.48
2	2	65	157	62	25.15	1	2	2	2	2	2646	30.87	30.57	30.93	31.73	31.57	32.03	30.93	30.7	31.03	0.3	0.16	0.23	30.815	31.65	30.72	-0.06	0.3	-0.1	30.9	31.88	30.98
3	1	65	173	75	25.06	1	1	1	2	3	6972	31.5	31.73	30.97	31	31.76	31.47	31.77	32.07	31.67	-0.23	-0.76	-0.3	31.92	31.38	31.615	0.53	0.47	0.1	31.235	31.235	31.72
4	1	65	173	75	25.06	1	2	2	2	3	6972	29.87	29.13	29.77	30.8	31.63	30.9	30.77	31.53	30.97	0.74	-0.83	-0.76	31.15	31.215	29.5	0.1	0.1	-0.2	29.82	30.85	30.87
5	2	41	171	58	19.84	1	1	2	1	2	1152	29.23	29.93	30.13	30.73	30.7	31.07	29.4	30.03	30.2	-0.7	0.03	-0.63	29.715	30.715	29.58	-0.9	0.34	-0.8	29.68	30.9	29.8
6	2	41	171	58	19.84	1	2	1	1	2	1152	29.5	29.8	30	30.83	30.8	31	32.1	32.03	32.37	-0.3	0.03	0.07	32.065	30.815	29.65	-0.5	0.17	-0.27	29.75	30.915	32.235
7	2	34	169	67	23.46	1	1	1	1	3	5145	32.47	32.23	32	32.2	32.07	31.73	31.87	31.83	32.1	0.24	0.13	0.04	31.85	32.135	32.35	0.47	-0.47	-0.23	32.235	31.965	31.985
8	2	34	169	67	23.46	1	2	2	1	3	5145	32.03	31.87	31.87	31.57	31.63	31.97	31.97	31.87	31.8	0.16	-0.06	0.1	31.92	31.6	31.95	0.16	0.4	0.17	31.95	31.77	31.885
9	1	42	159	73	28.88	1	1	1	1	3	6330	34.37	34.43	34.57	33.9	34.1	34.07	33.43	33.87	33.87	-0.06	-0.2	-0.44	33.65	34	34.4	-0.2	0.17	-0.44	34.47	33.985	33.65
10	1	42	159	73	28.88	1	2	2	1	3	6330	34.17	34.23	34.2	34.43	34.13	34.23	33	32.63	33.07	-0.06	0.3	0.37	32.815	34.28	34.2	-0.03	-0.2	-0.07	34.185	34.33	33.035
11	1	43	178	81	25.6	1	1	1	2	3	4026	30.87	30.7	30.23	31.47	31.8	30.9	31.13	30.87	30.47	0.17	-0.33	0.26	31	31.635	30.785	0.64	-0.57	0.66	30.55	31.185	30.8
12	1	43	178	81	25.6	1	2	2	2	3	4026	30	29.83	29.63	30.63	30.5	30.1	30.3	30.43	30.1	0.17	0.13	-0.13	30.365	30.565	29.915	0.37	-0.53	0.2	29.815	30.365	30.2
13	2	41	170	55	17.3	1	1	1	2	3	3468	31.76	31.33	31.27	30.76	30.57	30.8	30.6	30.7	30.37	0.43	0.19	-0.1	30.65	30.665	31.545	0.49	0.04	0.23	31.515	30.78	30.485
14	2	41	170	55	17.3	1	2	2	2	3	3468	30	30.67	30.37	30.57	30.87	30.73	30.1	29.87	29.9	-0.67	-0.3	0.23	29.985	30.72	30.335	-0.37	0.16	0.2	30.185	30.65	30
15	1	47	185	97	28.3	1	1	1	1	2	900	32.17	31.67	31.5	32.1	31.5	31.5	31.33	30.73	30.83	0.5	0.6	0.6	31.03	31.8	31.92	0.67	-0.6	0.5	31.835	31.8	31.08
16	1	47	185	97	28.3	1	2	2	1	2	900	31.67	31.3	31.37	31.47	30.9	31.4	31.2	30.57	30.5	0.37	0.57	0.63	30.885	31.185	31.485	0.3	-0.07	0.7	31.52	31.435	30.85
17	2	60	170	65	22.5	1	1	1	2	2	2826	30.4	31.03	31.03	31.43	31.77	31.33	31.4	31.2	31.27	-0.63	-0.34	0.2	31.3	31.6	30.715	-0.63	-0.1	0.13	30.715	31.38	31.335
18	2	60	170	65	22.5	1	2	2	2	2	2826	29.67	30.57	29.8	30.93	32.1	31.93	31.03	31.2	30.97	-0.9	-1.17	-0.17	31.115	31.515	30.12	-0.13	1	0.06	29.735	31.43	31
19	1	23	178	73	23	2	1	1	2	2	2895	31.8	31.23	31.2	32.7	32.6	32.83	32.63	32.83	32.8	0.57	0.1	-0.2	32.73	32.65	31.515	0.6	0.13	-0.17	31.5	32.765	32.715
20	1	23	178	73	23	2	2	2	2	2	2895	31.63	32.17	32.3	32.4	32.63	32.57	32.93	32.47	32.53	-0.54	-0.23	0.46	32.7	32.515	31.9	-0.67	0.17	0.4	31.965	32.485	32.73
21	2	18	160	47	18.4	1	1	1	2	2	537	29.23	29.57	29.47	30.03	30.2	30.47	29.67	29.97	30.17	-0.34	-0.17	-0.3	29.82	30.115	29.4	-0.24	0.44	-0.5	29.35	30.25	29.92
22	2	18	160	47	18.4	1	2	2	2	2	537	29.53	29.7	30	30.83	31.03	30.83	31.77	31.63	31.8	-0.17	-0.2	0.14	31.7	30.93	29.615	-0.47	0	-0.03	29.765	30.83	31.785
23	1	30	158	61	24.4	2	1	1	2	3	4626	31.27	31.87	31.73	31.4	31.43	32.23	31.43	31.9	31.5	-0.6	-0.03	-0.47	31.665	31.415	31.57	-0.46	0.83	-0.07	31.5	31.815	31.465
24	1	30	158	61	24.4	2	2	2	2	3	4626	31.77	31.33	31	31.6	31.17	31.9	30.8	30.77	30.77	0.44	0.43	0.03	30.785	31.385	31.55	0.77	0.3	0.03	31.385	31.75	30.785
25	2	20	168	53	18.8	2	1	2	2	3	3573	31.37	31.03	31.07	32.17	31.7	31.43	31.97	31.8	31.23	0.34	0.47	0.17	31.885	31.935	31.2	0.3	-0.74	0.74	31.22	31.8	31.6
26	2	20	168	53	18.8	2	2	1	2	3	3573	30.33	30.07	29.93	31.03	30.97	30.27	30.9	30.83	30.53	0.26	0.06	0.07	30.865	31	30.2	0.4	-0.76	0.37	30.13	30.65	30.715
27	1	48	189	101	28.3	1	1	1	1	2	1152	33.3	33.4	33.23	32.97	32.9	32.07	32.76	33.43	33.2	-0.1	0.07	-0.67	33.095	32.935	33.35	0.07	-0.9	-0.44	33.265	32.52	32.98
28	1	48	189	101	28.3	1	2	2	1	2	1152	32.76	32.9	32.6	32.97	33.13	32.53	32.33	32.4	32.77	-0.14	-0.16	-0.07	32.365	33.05	32.83	0.16	-0.44	-0.44	32.68	32.75	32.55
29	1	43	165	60	22	1	1	1	2	3	5172	32.2	32.73	32.17	32.6	33.6	32.87	32.23	32.63	32.73	-0.53	-1	-0.4	32.43	33.1	32.465	0.03	0.27	-0.5	32.185	32.735	32.48
30	1	43	165	60	22	1	2	2	2	3	5172	32.33	32.47	32.27	33.47	33.3	33.13	32.97	33.2	33.07	-0.14	0.17	-0.23	33.085	33.385	32.4	0.06	-0.34	-0.1	32.3	33.3	33.02
31	1	58	175	80	26.1	1	1	1	2	2	2182.5	33.27	32.93	32.87	33.23	33.07	33.75	32.83	32.77	32.4	0.34	0.16	0.06	32.8	33.15	33.1	0.4	0.52	0.43	33.07	33.49	32.615
32	1	58	175	80	26.1	1	2	2	2	2	2182.5	32.9	33.2	32.97	33.2	33.67	33.5	32.87	32.8	32.63	-0.3	-0.47	0.07	32.835	33.435	33.05	-0.07	0.3	0.24	32.935	33.35	32.75
33	2	32	162	57	21.7	1	1	1	2	2	2091	29.87	29.23	28.97	30.9	30.7	30.67	30.23	30.3	30.67	0.64	0.2	-0.07	30.265	30.8	29.55	0.9	-0.23	-0.44	29.42	30.785	30.45
34	2	32	162	57	21.7	1	2	2	2	2	2091	29.6	29.43	29.77	29.7	29.63	30.03	30.57	30.17	30.23	0.17	0.07	0.4	30.37	29.665	29.515	-0.17	0.33	0.34	29.685	29.865	30.4
